# Supplementary material for: Acorn Weevil Species Diversity and Host Affinity in the Semi-Humid Evergreen Broad-Leaved Forests of Southwest China
Source: Insects. 2025 May 30;16(6):579. doi: 10.3390/insects16060579 (PMC12193683; doi:10.3390/insects16060579)
Supplement: Supplementary file 1 [file insects-16-00579-s001.zip]

Archive with 1 entries (1 files):
- insects-3608309-supplementary.pdf
